# Supplementary material for: Holocentromeres can consist of merely a few megabase-sized satellite arrays
Source: Nat Commun. 2023 Jun 13;14:3502. doi: 10.1038/s41467-023-38922-7 (PMC10264360; doi:10.1038/s41467-023-38922-7)
Supplement: Supplementary file 8 — Source Data [file 41467_2023_38922_MOESM8_ESM.xlsx]

## Sheet: Fig. 1
Fig. 1g	Number of CENH3 signal clusters per nucleus
	2D	3D
	64	156
	49	55
	74	47
	82	115
	79	66
	72	51
	57	43
	59	82
	59	62
	101	48
	70	43
	50	41
	107
	76
	76
	94
	68
	62
	80
	58
	71
	58
	79
	67
	70
	49
	48
	55
	63
	48

## Sheet: Fig. 2
Fig. 2f	H3S10ph			H3S28ph			H3T3ph
	DAPI	H3S10ph		DAPI	H3S28ph		DAPI	H3T3ph
	85	56		59	0		119	0
	101	72		88	0		134	1
	101	72		106	1		151	2
	112	100		130	1		166	6
	118	113		140	2		178	10
	118	113		150	4		197	24
	124	125		160	18		206	39
	126	135		161	45		216	58
	126	140		161	45		222	77
	126	140		169	92		222	96
	124	151		175	136		225	111
	121	152		172	160		226	135
	121	152		173	174		224	151
	121	154		169	198		229	178
	120	146		169	213		224	193
	120	146		166	216		224	207
	119	145		169	219		223	220
	118	144		168	216		222	232
	119	145		169	210		223	236
	119	145		170	196		224	236
	121	145		170	191		226	228
	117	150		169	172		231	215
	117	150		168	147		232	196
	115	143		165	119		232	171
	111	133		165	119		229	146
	111	133		159	92		227	117
	103	105		154	60		223	91
	90	89		144	30		212	65
	69	67		140	21		202	45
	69	67		123	4		182	29
				107	0		164	17
				74	0		146	10
				64	0		129	3
							111	0
							96	0
							82	0
							73	0
							62	1

## Sheet: Fig. 3
Fig. 3a	Cluster	Chip_Hits	Input_Hits	Ratio Chip/Input	Anti-CENH3 normalized ChIp/input ratio	Genome proportion (%)			Fig. 3d	Chromosome	Size
	1	135772804	17418522	7.79474	11.1303	16				1	1.97459
	2	89912	84516	1.06385	1.5191	2.2				1	0.544605
	3	65659	46048	1.42588	2.03606	1.3				1	1.27235
	4	48785	31074	1.56996	2.2418	1.1				1	4.21824
	5	72030	60993	1.18096	1.68632	0.88				1	1.38144
	6	37253	24649	1.51134	2.15809	0.84				1	3.10024
	7	35055	21498	1.63062	2.32841	0.84				1	2.52024
	8	30402	20793	1.46213	2.08782	0.78				1	1.7858
	9	32511	20077	1.61932	2.31227	0.77				1	1.9549
	10	27557	19425	1.41864	2.02571	0.75				1	0.955017
	11	35539	22950	1.54854	2.21121	0.74				1	3.22985
	12	24605	18573	1.32477	1.89168	0.68				2	2.76867
	13	24212	17118	1.41442	2.01969	0.65				2	2.80568
	14	26042	24758	1.05186	1.50199	0.59				2	0.716117
	15	49697	26786	1.85533	2.64929	0.57				2	1.40002
	16	18495	13660	1.35395	1.93335	0.52				2	1.49969
	17	16274	11985	1.35786	1.93894	0.44				2	2.432
	18	30265	13777	2.19678	3.13685	0.44				2	2.16077
	19	47090	17526	2.68687	3.83666	0.43				2	0.545141
	20	14041	11663	1.20389	1.71908	0.43				2	0.241521
	21	7256	17664	0.410779	0.586564	0.43				2	1.96401
	22	15148	12234	1.23819	1.76805	0.42				3	1.53116
	23	5207	13289	0.391828	0.559503	0.42				3	2.74083
	24	13698	10680	1.28258	1.83144	0.42				3	3.45796
	25	4431	10681	0.414849	0.592375	0.41				3	1.14718
	26	9085	10624	0.855139	1.22108	0.41				3	1.52155
	27	16465	11992	1.373	1.96055	0.41				3	4.02579
	28	13050	10841	1.20376	1.71889	0.41				3	2.67177
	29	19482	11374	1.71285	2.44584	0.41				3	1.25322
	30	5702	13950	0.408746	0.58366	0.41				4	2.45464
	31	8242	21291	0.387112	0.552769	0.39				4	1.2418
	32	3037	8153	0.372501	0.531905	0.39				4	2.54175
	33	73316	47442	1.54538	2.2067	0.39				4	0.348153
	34	2892	7826	0.369537	0.527674	0.38				4	2.34296
	35	4207	10839	0.388135	0.55423	0.38				4	1.8322
	36	4088	10609	0.385333	0.550229	0.37				4	1.80575
	37	16064	9690	1.65779	2.36721	0.37				4	1.16184
	38	5168	12894	0.400807	0.572324	0.37				4	2.11419
	39	409	1392	0.293822	0.419557	0.37				5	2.78776
	40	15711	11259	1.39542	1.99256	0.37				5	0.55796
	41	12413	9710	1.27837	1.82543	0.36				5	0.571813
	42	7300	17487	0.417453	0.596094	0.34				5	1.45119
	43	45754	34205	1.33764	1.91006	0.34				5	2.13247
	44	7224	16897	0.427532	0.610485	0.31				5	1.39965
	45	2003	5688	0.352145	0.502838	0.31				5	0.679704
	46	2159	5945	0.363162	0.518571	0.31				5	0.317971
	47	15355	9559	1.60634	2.29374	0.3				5	3.14883
	48	2051	5489	0.373656	0.533555	0.29				5	2.44345
	49	11160	7225	1.54464	2.20563	0.28				5	0.620713
	50	17535	12350	1.41984	2.02743	0.28				6	2.17303
	51	13653	8974	1.5214	2.17245	0.27				6	1.7343
	52	1868	5217	0.35806	0.511285	0.27				6	3.88027
	53	60581	87401	0.693139	0.989754	0.26				6	2.71719
	54	5423	7134	0.760163	1.08546	0.26				6	2.43648
	55	2821	7872	0.358359	0.511711	0.26				6	2.88396
	56	8187	6805	1.20309	1.71792	0.25				6	0.977421
	57	6257	6974	0.89719	1.28112	0.25				7	3.67359
	58	9676	6924	1.39746	1.99547	0.25				7	2.54871
	59	11244	7927	1.41844	2.02544	0.24				7	1.90739
	60	10707	6863	1.5601	2.22772	0.23				7	3.36095
	61	7224	5909	1.22254	1.74571	0.22				7	1.3324
	62	1170	3440	0.340116	0.485662	0.22				7	2.37234
	63	1792	5169	0.346682	0.495038	0.21				7	1.62462
	64	21449	10221	2.09852	2.99654	0.21				7	1.58554
	65	7704	5856	1.31557	1.87855	0.2				8	2.02035
	66	9677	6129	1.57889	2.25454	0.2				8	4.45908
	67	15357	10144	1.5139	2.16174	0.19				8	3.22059
	68	6595	6071	1.08631	1.55118	0.19				8	1.65806
	69	7010	5106	1.37289	1.9604	0.19				8	1.17681
	70	2184	5479	0.398613	0.569192	0.18				8	2.93443
	71	7677	6596	1.16389	1.66195	0.17				8	1.1683
	72	6776	4827	1.40377	2.00449	0.17				9	0.9667
	73	341044	41700	8.17851	11.6783	0.15				9	0.791255
	74	8173	5379	1.51943	2.16964	0.15				9	1.64878
	75	8092	8074	1.00223	1.43111	0.15				9	0.465467
	76	6199	4054	1.52911	2.18346	0.14				9	2.04791
	77	5847	3822	1.52983	2.18449	0.14				9	2.0428
	78	5005	5057	0.989717	1.41325	0.13				9	0.929916
	79	5008	3681	1.3605	1.9427	0.13				9	2.32217
	80	7332	6070	1.20791	1.72481	0.12				10	0.83993
	81	2769	2911	0.95122	1.35828	0.12				10	2.37774
	82	4465	3029	1.47408	2.10489	0.12				10	0.880349
	83	4211	3147	1.3381	1.91071	0.11				10	0.750874
	84	3716	3316	1.12063	1.60018	0.11				10	3.98219
	85	2444	2900	0.842759	1.2034	0.11				10	2.20246
	86	12729	9231	1.37894	1.96903	0.11				10	1.40277
	87	4196	2972	1.41184	2.01602	0.1				11	1.08059
	88	3675	2936	1.2517	1.78735	0.1				11	0.650147
	89	382246	462122	0.827154	1.18112	0.097				11	1.27208
	90	2638	2729	0.966654	1.38032	0.095				11	1.4631
	91	4343	2863	1.51694	2.16609	0.094				11	1.48899
	92	4167	4479	0.930342	1.32846	0.089				11	0.596364
	93	3124	2353	1.32767	1.89582	0.089				11	2.327
	94	2023	2057	0.983471	1.40433	0.085				12	1.00203
	95	1293	1904	0.679097	0.969703	0.085				12	4.18744
	96	1758	7020	0.250427	0.357593	0.077				12	0.805534
	97	5027	5243	0.958802	1.3691	0.075				12	3.32807
	98	2331	1959	1.18989	1.69908	0.075				12	1.0144
	99	1668	2750	0.606545	0.866105	0.07				12	0.360859
	100	2061	2548	0.80887	1.15501	0.069				12	2.78376
	101	2275	1657	1.37296	1.9605	0.066
	102	2342	2018	1.16056	1.65719	0.066
	103	2089	1677	1.24568	1.77874	0.066
	104	1463	1790	0.817318	1.16707	0.064
	105	1600	1586	1.00883	1.44054	0.063
	106	1559	1417	1.10021	1.57103	0.059
	107	1590	1788	0.889262	1.2698	0.055
	108	1698	1686	1.00712	1.43809	0.052
	109	1024	1295	0.790734	1.12911	0.049
	110	1494	1603	0.932002	1.33083	0.048
	111	2806	2322	1.20844	1.72557	0.047
	112	1620	1092	1.48352	2.11836	0.046
	113	1277	1413	0.903751	1.29049	0.044
	114	1046	1249	0.83747	1.19585	0.043
	115	1669	1012	1.64921	2.35496	0.038
	116	1023	1075	0.951628	1.35886	0.037
	117	1256	898	1.39866	1.99719	0.036
	118	872	993	0.878147	1.25393	0.035
	119	1348	842	1.60095	2.28605	0.035
	120	952	938	1.01493	1.44924	0.034
	121	767	867	0.88466	1.26323	0.034
	122	933	990	0.942424	1.34572	0.032
	123	905	950	0.952632	1.36029	0.031
	124	1278	971	1.31617	1.8794	0.03
	125	697	956	0.729079	1.04107	0.03
	126	805	969	0.830753	1.18626	0.03
	127	507	986	0.514199	0.73424	0.029
	128	1087	783	1.38825	1.98233	0.029
	129	559	689	0.811321	1.15851	0.029
	130	1754	2158	0.81279	1.16061	0.028
	131	644	875	736	1.05096	0.026
	132	782	663	1.17949	1.68423	0.026
	133	699	710	0.984507	1.40581	0.026
	134	864	648	1.33333	1.90391	0.025
	135	585	760	0.769737	1.09913	0.025
	136	558	632	0.882911	1.26074	0.025
	137	5309	3359	1.58053	2.25689	0.025
	138	612	665	0.920301	1.31413	0.023
	139	592	683	0.866764	1.23768	0.023
	140	541	499	1.08417	1.54812	0.023
	141	668	759	0.880105	1.25673	0.022
	142	525	673	0.780089	1.11391	0.022
	143	604	740	0.816216	1.1655	0.022
	144	801	583	1.37393	1.96187	0.022
	145	1042	897	1.16165	1.65876	0.022
	146	406	589	0.689304	0.984278	0.021
	147	527	435	1.21149	1.72993	0.021
	148	715	566	1.26325	1.80383	0.02
	149	778	627	1.24083	1.77182	0.02
	150	670	556	1.20504	1.72071	0.02
	151	779	523	1.48948	2.12688	0.019
	152	824	565	1.45841	2.0825	0.019
	153	533	550	0.969091	1.38379	0.019
	154	648	610	1.0623	1.51688	0.019
	155	356	445	0.8	1.14234	0.019
	156	31	198	0.156566	0.223565	0.019
	157	654	564	1.15957	1.65579	0.019
	158	1536	1265	1.21423	1.73384	0.018
	159	539	441	1.22222	1.74525	0.018
	160	416	445	0.934831	1.33487	0.017
	161	408	425	0.96	1.37081	0.017
	162	418	392	1.06633	1.52264	0.017
	163	591	866	0.682448	0.974488	0.017
	164	519	557	0.931777	1.33051	0.017
	165	783	751	1.04261	1.48877	0.016
	166	231	309	0.747573	1.06748	0.016
	167	383	496	0.772177	1.10262	0.016
	168	400	374	1.06952	1.5272	0.016
	169	468	472	0.991525	1.41583	0.015
	170	492	449	1.09577	1.56468	0.015
	171	620	433	1.43187	2.04461	0.015
	172	366	378	0.968254	1.3826	0.015
	173	576	449	1.28285	1.83182	0.015
	174	552	476	1.15966	1.65592	0.015
	175	524	473	1.10782	1.58189	0.014
	176	399	480	0.83125	1.18697	0.014
	177	473	420	1.12619	1.60812	0.014
	178	24	132	0.181818	0.259624	0.014
	179	316	346	0.913295	1.30412	0.014
	180	473	377	1.25464	1.79154	0.014
	181	555	643	0.863142	1.23251	0.013
	182	30	139	0.215827	0.308186	0.013
	183	42	222	0.189189	0.270149	0.013
	184	225	368	0.611413	0.873055	0.013
	185	32	102	0.313725	0.447978	0.012
	186	1100	1115	0.986547	1.40872	0.012
	187	361	303	1.19142	1.70126	0.012
	188	468	351	1.33333	1.90391	0.012
	189	301	389	0.773779	1.1049	0.011
	190	302	273	1.10623	1.57962	0.011
	191	356	343	1.0379	1.48205	0.011
	192	297	389	0.763496	1.09022	0.011
	193	439	337	1.30267	1.86012	0.011
	194	370	310	1.19355	1.7043	0.011
	195	18	79	0.227848	0.325351	0.011
	196	210	241	0.871369	1.24425	0.011
	197	577	526	1.09696	1.56638	0.011
	198	249	216	1.15278	1.64609	0.01
	199	152	185	0.821622	1.17322	0.01
	200	265	182	1.45604	2.07913	0.01

## Sheet: Fig. 6
Fig. 6b	H3K9me2			H3K4me2				Fig. 6c	Early			Mid			Late
	DAPI	H3K9me2		DAPI	H3K4me2				EdU	DAPI		EdU	DAPI		EdU	DAPI
	75	63		103	7				80	114		158	101		39	135
	83	78		116	15				89.9325	130.468		175.74	123.4		52.835	159.133
	100	101		140	38				99.36	148.63		182.44	145.08		79.801	169.8
	109	107		148	46				116.718	151.945		180.6	157.4		116.63	179.464
	124	110		157	70				137.72	172.68		171.84	164.12		155.162	184.467
	136	101		161	96				143.125	186.125		156.55	168.8		194.86	189.84
	136	101		161	120				152.86	186.52		141.92	175.2		202.198	194.677
	146	85		163	148				150.795	184.37		126.36	176.43		193.321	200.768
	151	76		165	154				154.4	183.08		118.48	178.48		181.589	193.628
	160	56		162	164				155.945	182.343		112.41	177.3		151.324	200.102
	154	39		167	173				152	183		107.2	173.6		124.58	210.78
	158	40		175	174				153.76	182.262		105.04	172.16		107.208	212.974
	155	32		180	162				148.96	187.92		104.64	172.36		99.254	217.891
	154	34		180	162				153.942	189.705		107.04	175.41		100.914	213.241
	154	34		182	144				159.4	188.95		110.28	178.92		110.17	211.631
	151	43		172	116				150	182.375		115.8	178.75		127.02	213.54
	142	58		167	95				135.32	181.08		117.52	177.72		146.172	207.211
	139	70		146	57				116.763	175.613		117.91	176.87		170.639	202.125
	134	79		146	57				102.42	145.48		131.76	179.08		183.77	196.197
	136	111		119	20				88.755	128.312		142.77	174.78		194.238	189.125
	130	128		104	7				72	100		157.2	169		186.14	191.72
	108	131		86	0							173.45	162.84		166.575	185.224
	71	86		69	0							183.36	156.8		140.867	177.11
	71	86										183.94	149.42		104.753	163.558
												178.24	139.12		78.434	143.483
												165.5	125.25		58	124

## Sheet: Fig. S2
Fig. S2
							rabbit anti-C. japonica CENH3 antibody
							1: 20 μg non-nuclear proteins extracted from young leave of Chionographis japonica
							2: 20 μg nuclear proteins extracted from young leave of Chionographis japonica

## Sheet: Fig. S10
Fig. S10	Size of centromere units (Mb)	Total size of the two flanking intercentromeric regions (Mb)
	4.18744	19.3925
	0.805534	18.8784
	3.32807	18.155
	1.0144	14.5101
	0.360859	17.5177
	0.650147	21.4392
	1.27208	16.1268
	1.4631	18.9165
	1.48899	18.5967
	0.596364	20.6638
	2.37774	19.8561
	0.880349	16.7895
	0.750874	19.9111
	3.98219	15.9991
	2.20246	11.7796
	0.791255	21.3933
	1.64878	10.8973
	0.465467	12.966
	2.04791	22.0625
	2.0428	26.1375
	0.929916	13.7473
	4.45908	20.1313
	3.22059	24.6222
	1.65806	28.0177
	1.17681	22.9364
	2.93443	16.32
	2.54871	21.4287
	1.90739	17.3638
	3.36095	18.3584
	1.3324	15.6096
	2.37234	21.8853
	1.62462	17.4174
	1.7343	17.6491
	3.88027	25.8564
	2.71719	25.688
	2.43648	24.4263
	2.88396	26.5281
	0.55796	16.9783
	0.571813	16.3342
	1.45119	16.5399
	2.13247	14.6969
	1.39965	16.231
	0.679704	11.2423
	0.317971	18.45
	3.14883	16.7188
	2.44345	7.56513
	1.2418	28.0317
	2.54175	25.1214
	0.348153	8.95056
	2.34296	11.9818
	1.8322	15.072
	1.80575	15.831
	1.16184	22.6359
	2.74083	24.0481
	3.45796	21.0305
	1.14718	26.4791
	1.52155	25.6702
	4.02579	23.5851
	2.67177	20.8857
	2.80568	33.7454
	0.716117	30.3613
	1.40002	19.7965
	1.49969	19.1477
	2.432	24.7532
	2.16077	28.6832
	0.545141	17.3086
	0.241521	11.6057
	0.544605	13.2329
	1.27235	14.7893
	4.21824	17.4543
	1.38144	16.4342
	3.10024	20.2418
	2.52024	20.269
	1.7858	45.2345
	1.9549	39.5136
	0.955017	15.8752

## Sheet: Fig. S11
Fig. S11c	Original data from Imaris 9.7				The total number was divided by 12 (chromosome number), and the average number per chromosome was used to generate the graph in Figure S11
	Total number of signals per pachytene spread				Average number per chromosome
	Knob	Chio1	CjSat5		Knob	Chio1	CjSat5
	101	171	26		8.41667	14.25	2.16667
	119	156	27		9.91667	13	2.25
	109	191	36		9.08333	15.9167	3
	133	135	30		11.0833	11.25	2.5
	97	181	30		8.08333	15.0833	2.5
	100	146	25		8.33333	12.1667	2.08333
	132	185	29		11	15.4167	2.41667
	119	213	22		9.91667	17.75	1.83333
	147	209	26		12.25	17.4167	2.16667
	108	196	24		9	16.3333	2
	86	131	25		7.16667	10.9167	2.08333

## Sheet: Fig. S13
Fig. S13b		3 hr	6 hr	12 hr	24 hr
	Pattern I	0	0	2	24
	Pattern II	0	0	12	29
	Pattern III	14	13	35	29
	Non-labeled	101	102	46	3
